# Supplementary material for: Toward the Discovery of Host-Defense Peptides in Plants
Source: Front Immunol. 2020 Aug 21;11:1825. doi: 10.3389/fimmu.2020.01825 (PMC7472956; doi:10.3389/fimmu.2020.01825)
Supplement: Supplementary file 1 [file Table_1.xlsx]

## Sheet: Sheet1
Supplementary Table S1. Bibliometric dataset including the influential review articles and authors considered in this study.							Number of times the name of the author appears in the reference section of each review article (numbers within brackets indicate self-citation, and were not considered for the analysis shown in figure 1B). Cell colors in the matrix indicate intra-commmunity citation (red: HDP, blue: plant AMP, yellow: plant immunity; green: plant PE) or cross-community citation (grey)
Reference	Date of publication	Journal	Number of citations (b)	Research community	Corresponding author	The term 'HDP' occurs in the article main text	Hancock REW	Sahl H-G	Mookherjee N	Steinstraesser L	Thevissen K (f)	Cammue BPA (f)	Franco OL	Anderson MA	Craik DJ	Stotz HU	Gutierrez-Marcos JF	Mattoo AK	Grover A	Van Damme EJM	Ahmat N	Dangl JL	Zipfel C (e)	Boller T	Thomma BPHJ	Dong X	Zhou J-M	Conrath U	Dodds PN	Yamaguchi Y	Pearce G	Matsubayashi Y	De Smet I	Albert M	Nürnberger T (d)	Butenko MA	Bartels S	Bones AM	Heil M
Hancock & Sahl, 2006	2006	Nature Biotechnology	2321	Host-Defense Peptide	Hancock REW	yes	[7]	[2]	-	-	-	-	-	-	-	-	-	-	-	-	-	-	-	-	-	-	-	-	-	-	-	-	-	-	-	-	-	-	-
Brown & Hancock, 2006	2006	Current Opinion in Immunology	563	Host-Defense Peptide	Hancock REW	yes (c)	[14]	1	2	-	-	-	-	-	-	-	-	-	-	-	-	-	-	-	-	-	-	-	-	-	-	-	-	-	-	-	-	-	-
Yeung et al., 2011	2011	Cellular and Molecular Life Sciences	350	Host-Defense Peptide	Hancock REW	yes	[33]	2	2	3	-	-	-	-	-	-	-	-	-	-	-	-	-	-	-	-	-	-	-	-	-	-	-	-	-	-	-	-	-
Hancock et al., 2016	2016	Nature Reviews Immunology	350	Host-Defense Peptide	Hancock REW	yes	[13]	1	2	1	-	-	-	-	-	-	-	-	-	-	-	-	-	-	-	-	-	-	-	-	-	-	-	-	-	-	-	-	-
Mansour et al., 2014	2014	Trends in Immunology	221	Host-Defense Peptide	Hancock REW	yes	[4]	-	4	1	-	-	-	-	-	-	-	-	-	-	-	-	-	-	-	-	-	-	-	-	-	-	-	-	-	-	-	-	-
Choi et al., 2012	2012	Journal of Innate Immunity	144	Host-Defense Peptide	Mookherjee N	yes	20	-	[7]	1	-	-	-	-	-	-	-	-	-	-	-	-	-	-	-	-	-	-	-	-	-	-	-	-	-	-	-	-	-
Wilmes et al., 2011 (f)	2011	Natural Products Report	129	Host-Defense Peptide	Thevissen K	yes	9	[8]	-	-	[14]	[12]	-	2	-	-	-	-	-	-	-	-	-	-	3	-	-	-	-	-	-	-	-	-	-	-	-	-	-
Steinstraesser et al., 2011	2011	Immunobiology	124	Host-Defense Peptide	Steinstraesser L	yes	13	-	1	[12]	-	-	-	-	1	-	-	-	-	-	-	-	-	-	-	-	-	-	-	-	-	-	-	-	-	-	-	-	-
Haney et al., 2019	2019	Frontiers in Chemistry	28	Host-Defense Peptide	Hancock REW	yes	[42]	2	3	-	-	-	4	1	-	-	-	-	-	-	-	-	-	-	-	-	-	-	-	-	-	-	-	-	-	-	-	-	-
Ulm et al., 2012	2012	Frontiers in Immunology	21	Host-Defense Peptide	Sahl H-G	yes	14	[5]	4	2	3	2	-	-	1	-	-	-	-	-	-	-	-	-	-	-	-	-	-	-	-	-	-	-	-	-	-	-	-
Sabandar et al., 2013	2013	Phytochemistry	100	Plant AMPs	Ahmat N	-	-	-	-	-	-	-	-	-	-	-	-	-	-	-	-	-	-	-	-	-	-	-	-	-	-	-	-	-	-	-	-	-	-
Marshall et al., 2011 (f)	2011	Journal of Experimental Botany	94	Plant AMPs	Gutierrez-Marcos J	-	-	-	-	-	3	4	-	-	-	-	[2]	-	-	-	-	-	-	-	1	-	-	-	-	-	3	-	1	-	-	1	-	1	-
Tavormina et al., 2015 (f)	2015	The Plant Cell	92	Plant AMPs	Cammue BPA	-	1	1	-	-	10	[15]	4	7	6	-	1	1	-	-	-	-	-	5	2	-	-	-	-	7	16	19	[5]	2	1	6	4	-	-
Dang & van Damme, 2015	2015	Phytochemistry	42	Plant AMPs	Van Damme EJM	-	-	-	-	-	1	-	2	4	14	1	-	1	-	[17]	-	-	-	-	-	-	-	-	-	-	-	-	-	-	-	-	-	-	-
Ireland et al., 2010	2010	Journal of Natural Products	42	Plant AMPs	Craik DJ	-	-	-	-	-	-	-	1	10	[76]	-	-	-	-	-	-	-	-	-	-	-	-	-	-	-	-	-	-	-	-	-	-	-	-
Goyal & Mattoo, 2014 (f)	2014	Plant Science	38	Plant AMPs	Mattoo AK	-	9	1	1	-	5	9	4	6	1	3	2	[2]	-	-	-	-	1	-	2	1	-	-	-	-	1	-	-	-	1	-	-	1	-
Ali et al., 2018 (f)	2018	Microbial Research	36	Plant AMPs	Grover A	-	-	-	-	-	2	5	-	-	-	-	-	-	[3]	-	-	2	1	1	-	3	-	-	-	-	-	-	-	-	-	-	-	1	-
Parisi et al., 2019	2019	Seminars in Cell & Developmental Biology	32	Plant AMPs	Anderson MA	-	1	1	-	-	22	19	5	[19]	4	-	-	-	-	-	-	-	-	-	1	-	-	-	-	-	-	-	-	-	-	-	-	-	-
Meneguetti et al., 2017	2017	Frontiers in Microbiology	17	Plant AMPs	Franco OL	-	6	-	-	-	3	3	[5]	2	-	1	-	-	-	-	-	-	-	-	1	-	-	-	-	-	-	-	-	-	-	-	-	-	-
Stotz et al., 2013 (f)	2013	Antimicrobial Peptide and Innate Immunity (a)	14 (g)	Plant AMPs	Stotz HU	-	1	-	-	-	8	10	2	9	15	[1]	-	-	-	-	-	1	1	2	3	-	-	-	-	2	2	-	-	-	-	-	-	-	-
Boller & Felix, 2009	2009	Annual Review of Plant Biology	1535	Plant Immunity	Boller T	-	-	-	-	-	-	-	-	-	-	-	-	-	-	-	-	2	6	[14]	1	-	1	1	1	1	4	-	-	-	-	-	-	-	-
Dodds & Rathjen, 2010	2010	Nature Reviews Genetics	1325	Plant Immunity	Dodds PN	-	-	-	-	-	-	-	-	-	-	-	-	-	-	-	-	6	3	1	-	-	1	-	[6]	-	-	-	-	-	-	-	-	-	-
Fu & Dong, 2013	2013	Annual Review of Plant Biology	524	Plant Immunity	Dong X	-	-	-	-	-	-	1	-	-	-	-	-	-	-	-	-	2	-	2	-	[20]	2	4	-	-	-	-	-	-	-	-	-	-	-
Boller & He, 2009	2009	Science	485	Plant immunity	Boller T	-	-	-	-	-	-	-	-	-	-	-	-	-	-	-	-	1	1	[1]	-	-	-	-	-	-	-	-	-	-	-	-	-	-	-
Spoel & Dong, 2012	2012	Nature Reviews Immunology	467	Plant Immunity	Dong X	-	-	-	-	-	-	-	-	-	-	-	-	-	-	-	-	2	2	2	1	[8]	-	1	-	-	-	-	-	-	-	-	-	-	-
Dangl et al., 2013	2013	Science	436	Plant Immunity	Dangl JL	-	-	-	-	-	-	-	-	-	-	-	-	-	-	-	-	[4]	1	-	-	-	-	-	3	-	-	-	-	-	-	-	-	-	-
Conrath et al., 2015	2015	Annual Review of Phytopathology	215	Plant Immunity	Conrath U	-	-	-	-	-	-	-	-	-	-	-	-	-	-	-	-	1	2	-	-	3	-	[14]	-	-	-	-	-	-	-	-	-	-	-
Cook et al., 2015	2015	Annual Review of Phytopathology	160	Plant Immunity	Thomma BPHJ	-	-	-	-	-	-	-	-	-	-	-	-	-	-	-	-	5	3	6	[4]	-	-	-	-	-	-	-	-	1	-	-	-	-	-
Tang et al., 2017	2017	The Plant Cell	113	Plant Immunity	Zhou J-M	-	-	-	-	-	-	1	-	-	-	-	-	-	-	-	-	5	26	14	4	1	[11]	-	-	3	3	2	1	2	4	1	1	-	-
Boutrot & Zipfel, 2017	2017	Annual Review of Phytopathology	105	Plant Immunity	Zipfel C	-	-	-	-	-	-	-	-	-	-	-	-	-	-	-	-	2	[6]	8	1	-	-	-	-	5	8	2	-	6	-	-	-	-	1
Zipfel 2014	2014	Trends in Immunology	362	Plant Peptide Elicitor	Zipfel C	-	-	-	-	-	-	-	-	-	-	-	-	-	-	-	-	1	[4]	3	-	-	-	-	1	3	-	-	-	-	-	-	-	-	-
Matsubayashi 2014	2014	Annual Review of Plant Biology	116	Plant Peptide Elicitor	Matsubayashi Y	-	-	-	-	-	-	-	-	-	-	-	1	-	-	-	-	-	-	-	-	-	-	-	-	1	10	[25]	1	-	-	2	-	1	-
Albert 2013	2013	Journal of Experimental Botany	110	Plant Peptide Elicitor	Albert M	-	-	-	-	-	-	-	-	1	-	-	-	-	-	-	-	1	5	21	-	1	-	2	-	4	14	8	-	[2]	3	-	-	-	-
Yamaguchi & Huffaker, 2011	2011	Current Opinion in Plant Biology	104	Plant Peptide Elicitor	Yamaguchi Y	-	-	-	-	-	-	-	-	-	-	-	-	-	-	-	-	1	2	4	-	-	-	-	-	[5]	11	-	-	-	-	-	-	-	-
Butenko et al., 2009	2009	Trends in Plant Science	87	Plant Peptide Elicitor	Bones AM	-	-	-	-	-	-	-	-	-	-	-	-	-	-	-	-	-	-	-	-	-	-	-	-	1	1	3	-	-	-	[1]	-	-	-
Gust et al., 2017	2017	Trends in Plant Science	51	Plant Peptide Elicitor	Nürnberger T	-	-	-	-	-	-	-	-	-	-	-	-	-	-	-	-	1	1	2	1	-	-	-	1	3	7	1	1	1	[1]	1	2	-	3
Bartels & Boller, 2015	2015	Journal of Experimental Botany	43	Plant Peptide Elicitor	Bartels S	-	-	-	-	-	-	-	-	-	-	-	-	-	-	-	-	1	1	[11]	-	-	1	-	-	6	6	-	1	1	1	-	-	-	-
Duran-Flores & Heil, 2016	2016	Current Opinion in Plant Biology	38	Plant Peptide Elicitor	Heil M	-	-	-	-	-	-	1	-	-	-	-	-	-	-	-	-	1	1	4	-	-	-	-	-	1	3	-	1	-	-	-	2	-	[8]
Pearce 2011	2011	Current Protein & Peptide Science	25	Plant Peptide Elicitor	Pearce G	-	-	-	-	-	-	-	-	-	-	-	-	-	-	-	-	-	-	-	-	-	-	-	-	2	[22]	-	-	-	-	-	-	-	-
Olsson et al., 2019 (f)	2019	Annual Review of Plant Biology	5	Plant Peptide Elicitor	Butenko MA & De Smet I	-	-	-	-	-	1	2	-	-	-	-	1	-	-	-	-	-	1	-	-	-	-	-	-	-	1	14	[5]	2	1	[4]	-	-	-
Footnotes: '-' symbols are equivalent to 'no' (column G) or 'zero value' (columns H to AN) (a) Book chapter (b) Total citation according to the Web of Science website, accessed 24/04/2020 (c) In the article, the term 'host-defense peptide' is used instead of the HDP acronym (d) Searches were performed using both 'Nurneberger' and 'Nürnberger' spellings (e) The author is influential in both plant …
